# Supplementary material for: Outcomes of a Short-Duration, Large-Scale Canine Rabies Vaccination Campaign in Central Cambodia
Source: Animals (Basel). 2024 Sep 12;14(18):2654. doi: 10.3390/ani14182654 (PMC11429455; doi:10.3390/ani14182654)
Supplement: Supplementary file 1 [file animals-14-02654-s001.zip]

Archive with 1 entries (1 files):
- animals-3104878-supplementary.pdf
